# Supplementary material for: “You see this thing is hard… ey, this thing is painful”: The burden of the provider role and construction of masculinities amongst Black male mineworkers in Marikana, South Africa
Source: PLoS One. 2022 May 23;17(5):e0268227. doi: 10.1371/journal.pone.0268227 (PMC9126392; doi:10.1371/journal.pone.0268227)
Supplement: S1 Data — (ZIP) [file pone.0268227.s002.zip]

Archive with 13 entries (13 files):
- Anonymised Transcripts/INTERVIEW 1_anonymised.docx
- Anonymised Transcripts/INTERVIEW 2_anonymised.docx
- Anonymised Transcripts/INTERVIEW 5_anonymised.docx
- Anonymised Transcripts/INTERVIEW 6_anonymised.docx
- Anonymised Transcripts/INTERVIEW 7_anonymised.docx
- Anonymised Transcripts/INTERVIEW 711_0150_anonymised.docx
- Anonymised Transcripts/INTERVIEW 711_0151_anoymised.docx
- Anonymised Transcripts/INTERVIEW 711_0152_anoymised.docx
- Anonymised Transcripts/INTERVIEW 711_0153_anonymised.docx
- Anonymised Transcripts/INTERVIEW 711_0154_anonymised.docx
- Anonymised Transcripts/INTERVIEW 711_anonymised.docx
- Anonymised Transcripts/MARIKANA INTERVIEW 4_anonymised.docx
- Anonymised Transcripts/MARIKANA INTERVIEWS 3_anonymised.docx
